# Supplementary material for: ﻿Two new species in Capillidium (Ancylistaceae, Entomophthorales) from China, with a proposal for a new combination
Source: MycoKeys. 2022 Apr 29;89:139–53. doi: 10.3897/mycokeys.89.79537 (PMC9849098; doi:10.3897/mycokeys.89.79537)
Supplement: XML Treatment for Capillidium macrocapilliconidium [file mycokeys.89.79537-treatment1.xml]

<!DOCTYPE tp:taxon-treatment
  PUBLIC "-//TaxonX//DTD Taxonomic Treatment Publishing DTD v0 20100105//EN" "tax-treatment-NSO.dtd">
<tp:taxon-treatment xmlns:tp="http://www.plazi.org/taxpub"><tp:treatment-meta><kwd-group><label>Taxon classification</label><kwd>
                <named-content content-type="kingdom">Fungi</named-content>
              </kwd><kwd>
                <named-content content-type="order">Entomophthorales</named-content>
              </kwd><kwd>
                <named-content content-type="family">Ancylistaceae</named-content>
              </kwd></kwd-group><mixed-citation publication-type="journal"><person-group><name><surname>Nie</surname><given-names>Yong</given-names></name><name><surname>Zhao</surname><given-names>Heng</given-names></name><name><surname>Wang</surname><given-names>ZiMin</given-names></name><name><surname>Zhou</surname><given-names>ZhengYu</given-names></name><name><surname>Liu</surname><given-names>XiaoYong</given-names></name><name><surname>Huang</surname><given-names>Bo</given-names></name></person-group><article-title>﻿Two new species in <italic><tp:taxon-name><tp:taxon-name-part taxon-name-part-type="genus" reg="Capillidium">Capillidium</tp:taxon-name-part></tp:taxon-name></italic> (<tp:taxon-name><tp:taxon-name-part taxon-name-part-type="family">Ancylistaceae</tp:taxon-name-part></tp:taxon-name>, <tp:taxon-name><tp:taxon-name-part taxon-name-part-type="order">Entomophthorales</tp:taxon-name-part></tp:taxon-name>) from China, with a proposal for a new combination</article-title><source>MycoKeys</source><day>29</day><month>04</month><year>2022</year><volume>89</volume><fpage>139</fpage><lpage>153</lpage><pub-id pub-id-type="doi">10.3897/mycokeys.89.79537</pub-id></mixed-citation></tp:treatment-meta><tp:nomenclature><label>﻿</label><tp:taxon-name>
              <object-id xmlns:xlink="http://www.w3.org/1999/xlink" content-type="arpha" xlink:type="simple">9433C5CA-C055-5CE6-A061-0EF291C0CDC4</object-id>
              <tp:taxon-name-part taxon-name-part-type="genus" reg="Capillidium">Capillidium</tp:taxon-name-part>
              <tp:taxon-name-part taxon-name-part-type="species" reg="macrocapilliconidium">macrocapilliconidium</tp:taxon-name-part>
              <object-id xmlns:xlink="http://www.w3.org/1999/xlink" content-type="mycobank" xlink:type="simple">842227</object-id>
            </tp:taxon-name><tp:taxon-authority>B. Huang &amp; Y. Nie</tp:taxon-authority><tp:taxon-status xmlns:xlink="http://www.w3.org/1999/xlink" xlink:type="simple">sp. nov.</tp:taxon-status><xref ref-type="fig" rid="F2">Fig. 2</xref></tp:nomenclature><tp:treatment-sec sec-type="etymology" id="SECID0EJOBG"><title>Etymology.</title><p><italic><tp:taxon-name><tp:taxon-name-part taxon-name-part-type="genus" reg="Capillidium"/><tp:taxon-name-part taxon-name-part-type="species" reg="macrocapilliconidium">macrocapilliconidium</tp:taxon-name-part></tp:taxon-name></italic> (Lat.), referring to the large size of its capilliconidia.</p></tp:treatment-sec><tp:treatment-sec sec-type="distribution" id="SECID0EZOBG"><title>Known distribution.</title><p>Jiangsu Province, China.</p></tp:treatment-sec><tp:treatment-sec sec-type="Typification" id="SECID0E5OBG"><title>Typification.</title><p>China, Jiangsu Province, Nanjing City, Laoshan National Forest Park, <named-content xmlns:xlink="http://www.w3.org/1999/xlink" content-type="dwc:verbatimCoordinates" xlink:type="simple"><named-content content-type="geo-json" specific-use="{&#34;type&#34;:&#34;Point&#34;,&#34;coordinates&#34;:[118.593611,32.097778]}" id="NCID0EHPBG" xlink:type="simple">32°5'52"N, 118°35'37"E</named-content></named-content>, from plant debris, 1 Dec 2018, <italic>Y. Nie and Y. Gao</italic>, culture ex-holotype <italic><named-content xmlns:xlink="http://www.w3.org/1999/xlink" content-type="dwc:institutional_code" xlink:title="China General Microbiological Culture Collection Center, Beijing, China" xlink:href="http://grbio.org/institution/china-general-microbiological-culture-collection-center-chinese-academy-sciences" xlink:type="simple">CGMCC</named-content> 3.16169 (=<named-content xmlns:xlink="http://www.w3.org/1999/xlink" content-type="dwc:institutional_code" xlink:title="Anhui Agricultural University, Anhui Province, China" xlink:href="http://grbio.org/institution/anhui-agricultural-university" xlink:type="simple">RCEF</named-content> 6553)</italic>.</p></tp:treatment-sec><tp:treatment-sec sec-type="material" id="SECID0E1PBG"><title>Additional specimens examined.</title><p>China, Anhui Province, Shucheng County, Wanfo Mountain, <named-content xmlns:xlink="http://www.w3.org/1999/xlink" content-type="dwc:verbatimCoordinates" xlink:type="simple"><named-content content-type="geo-json" specific-use="{&#34;type&#34;:&#34;Point&#34;,&#34;coordinates&#34;:[116.973889,31.164167]}" id="NCID0EDQBG" xlink:type="simple">31°9'51"N, 116°57'86"E</named-content></named-content>, from plant debris, 13 Mar 2016, X.X. Tang, culture <named-content xmlns:xlink="http://www.w3.org/1999/xlink" content-type="dwc:institutional_code" xlink:title="Anhui Agricultural University, Anhui Province, China" xlink:href="http://grbio.org/institution/anhui-agricultural-university" xlink:type="simple">RCEF</named-content> 6332. GenBank: nrLSU = <ext-link xmlns:xlink="http://www.w3.org/1999/xlink" ext-link-type="gen" xlink:href="OL830455" xlink:type="simple">OL830455</ext-link>; <italic>EFL</italic> = <ext-link xmlns:xlink="http://www.w3.org/1999/xlink" ext-link-type="gen" xlink:href="OL801338" xlink:type="simple">OL801338</ext-link>; <abbrev xmlns:xlink="http://www.w3.org/1999/xlink" xlink:title="mitochondrial small subunit of rDNA" id="ABBRID0ECRBG" xlink:type="simple">mtSSU</abbrev> = <ext-link xmlns:xlink="http://www.w3.org/1999/xlink" ext-link-type="gen" xlink:href="OL830458" xlink:type="simple">OL830458</ext-link>.</p></tp:treatment-sec><tp:treatment-sec sec-type="description" id="SECID0ELRBG"><title>Description.</title><p>Colonies on PDA at 21 °C after 3 d white, reaching ca. 28 mm in diameter, yellowish after 10 d. Mycelia hyaline, 5.5–10 μm wide, often branched. Primary conidiophores arising from hyphal segments, hyaline, 70–250 × 5–13 μm, unbranched and producing a single globose primary conidium, widening upwards near the tip. Primary conidia forcibly discharged, globose to subglobose, 25–34 × 20–28 μm, papillate or conical, 7–10 μm wide, 3–8 μm long. Secondary conidiophores short or long, arising from primary conidia, bearing a single replicative conidium similar to, but smaller than those primary ones and forcibly discharged, producing another kind of replicative conidia called capillidiconidia from slender secondary conidiophores on the 2% water agar. Capillidiconidia colourless, elongate ellipsoidal, 25–37 μm long, 14–17 μm wide. Slender secondary conidiophores unbranched, 85–130 μm long, 4–6 μm wide at the base, tapering gradually to a width of 1–2 μm at the tip. Zygospores usually formed between adjacent segments of the same hypha after 10 d, yellowish, mostly boldly wrinkled, sometimes smooth, globose, elongate ellipsoidal or irregular, 18–35 μm long, 17–28 μm wide, with a wall 1–2 μm thick.</p><fig id="F2" position="float" orientation="portrait"><object-id xmlns:xlink="http://www.w3.org/1999/xlink" content-type="doi" xlink:type="simple">10.3897/mycokeys.89.79537.figure2</object-id><object-id xmlns:xlink="http://www.w3.org/1999/xlink" content-type="arpha" xlink:type="simple">26BF7CE5-6A59-5290-A04B-FE7312A333F7</object-id><label>Figure 2.</label><caption><p><italic><tp:taxon-name><tp:taxon-name-part taxon-name-part-type="genus" reg="Capillidium">Capillidium</tp:taxon-name-part><tp:taxon-name-part taxon-name-part-type="species" reg="macrocapilliconidium">macrocapilliconidium</tp:taxon-name-part></tp:taxon-name></italic><bold>a</bold> colony on PDA after 3 d at 21 °C <bold>b</bold> colony on PDA after 10 d at 21 °C <bold>c</bold> Mycelia <bold>d</bold> Mycelia unbranched at the edge of the colony <bold>e, f</bold> primary conidiophores bearing primary conidia <bold>g, h, i</bold> primary conidia <bold>j, k</bold> primary conidia bearing a single secondary conidium <bold>i, m, n</bold> a primary conidium bearing a single capilliconidium <bold>o, p, q, r</bold> Capilliconidia <bold>s</bold> zygospores that were formed on adjacent segments of the same hypha <bold>t</bold> immature zygospores <bold>u, v</bold> mature zygospores. Scale bars: 10 mm (<bold>a–b</bold>); 100 μm (<bold>c–d</bold>); 20 μm (<bold>e–v</bold>).</p></caption><graphic xmlns:xlink="http://www.w3.org/1999/xlink" xlink:href="mycokeys-89-139-g002.jpg" position="float" orientation="portrait" xlink:type="simple" id="oo_678750.jpg"><uri content-type="original_file" xlink:type="simple">https://binary.pensoft.net/fig/678750</uri></graphic></fig></tp:treatment-sec><tp:treatment-sec sec-type="notes" id="SECID0EGTBG"><title>Notes.</title><p><italic><tp:taxon-name><tp:taxon-name-part taxon-name-part-type="genus" reg="Capillidium">Capillidium</tp:taxon-name-part><tp:taxon-name-part taxon-name-part-type="species" reg="macrocapilliconidium">macrocapilliconidium</tp:taxon-name-part></tp:taxon-name></italic> is characterised by having larger capilliconidia compared to other <italic><tp:taxon-name><tp:taxon-name-part taxon-name-part-type="genus" reg="Capillidium">Capillidium</tp:taxon-name-part></tp:taxon-name></italic> species. It produces yellowish and wrinkled zygospores like <italic><tp:taxon-name><tp:taxon-name-part taxon-name-part-type="genus" reg="Capillidium">Ca.</tp:taxon-name-part><tp:taxon-name-part taxon-name-part-type="species" reg="rhysosporum">rhysosporum</tp:taxon-name-part></tp:taxon-name></italic> (<xref ref-type="bibr" rid="B8">Drechsler 1954</xref>). However, <italic><tp:taxon-name><tp:taxon-name-part taxon-name-part-type="genus" reg="Capillidium">Ca.</tp:taxon-name-part><tp:taxon-name-part taxon-name-part-type="species" reg="macrocapilliconidium">macrocapilliconidium</tp:taxon-name-part></tp:taxon-name></italic> has larger capilliconidia than <italic><tp:taxon-name><tp:taxon-name-part taxon-name-part-type="genus" reg="Capillidium">Ca.</tp:taxon-name-part><tp:taxon-name-part taxon-name-part-type="species" reg="rhysosporum">rhysosporum</tp:taxon-name-part></tp:taxon-name></italic> (25–37 × 14–17 μm in <italic><tp:taxon-name><tp:taxon-name-part taxon-name-part-type="genus" reg="Capillidium">Ca.</tp:taxon-name-part><tp:taxon-name-part taxon-name-part-type="species" reg="macrocapilliconidium">macrocapilliconidium</tp:taxon-name-part></tp:taxon-name></italic> vs. 12–32 × 6.5–16 μm in <italic><tp:taxon-name><tp:taxon-name-part taxon-name-part-type="genus" reg="Capillidium">Ca.</tp:taxon-name-part><tp:taxon-name-part taxon-name-part-type="species" reg="rhysosporum">rhysosporum</tp:taxon-name-part></tp:taxon-name></italic>). <italic><tp:taxon-name><tp:taxon-name-part taxon-name-part-type="genus" reg="Capillidium">Ca.</tp:taxon-name-part><tp:taxon-name-part taxon-name-part-type="species" reg="macrocapilliconidium">macrocapilliconidium</tp:taxon-name-part></tp:taxon-name></italic> is phylogenetically distant from <italic><tp:taxon-name><tp:taxon-name-part taxon-name-part-type="genus" reg="Capillidium">Ca.</tp:taxon-name-part><tp:taxon-name-part taxon-name-part-type="species" reg="rhysosporum">rhysosporum</tp:taxon-name-part></tp:taxon-name></italic> (Fig. <xref ref-type="fig" rid="F1">1</xref>) and most closely related to <italic><tp:taxon-name><tp:taxon-name-part taxon-name-part-type="genus" reg="Capillidium">Ca.</tp:taxon-name-part><tp:taxon-name-part taxon-name-part-type="species" reg="pumilum">pumilum</tp:taxon-name-part></tp:taxon-name></italic>. It is distinguished from <italic><tp:taxon-name><tp:taxon-name-part taxon-name-part-type="genus" reg="Capillidium">Ca.</tp:taxon-name-part><tp:taxon-name-part taxon-name-part-type="species" reg="pumilum">pumilum</tp:taxon-name-part></tp:taxon-name></italic> by larger primary conidia (25–34 × 20–28 μm in <italic><tp:taxon-name><tp:taxon-name-part taxon-name-part-type="genus" reg="Capillidium">Ca.</tp:taxon-name-part><tp:taxon-name-part taxon-name-part-type="species" reg="macrocapilliconidium">macrocapilliconidium</tp:taxon-name-part></tp:taxon-name></italic> vs. 9–18 × 7.3–14 μm in <italic><tp:taxon-name><tp:taxon-name-part taxon-name-part-type="genus" reg="Capillidium">Ca.</tp:taxon-name-part><tp:taxon-name-part taxon-name-part-type="species" reg="pumilum">pumilum</tp:taxon-name-part></tp:taxon-name></italic>) and capilliconidia (25–37 × 14–17 μm in <italic><tp:taxon-name><tp:taxon-name-part taxon-name-part-type="genus" reg="Capillidium">Ca.</tp:taxon-name-part><tp:taxon-name-part taxon-name-part-type="species" reg="macrocapilliconidium">macrocapilliconidium</tp:taxon-name-part></tp:taxon-name></italic> vs. 8.8–12 × 5–7.5 μm in <italic><tp:taxon-name><tp:taxon-name-part taxon-name-part-type="genus" reg="Capillidium">Ca.</tp:taxon-name-part><tp:taxon-name-part taxon-name-part-type="species" reg="pumilum">pumilum</tp:taxon-name-part></tp:taxon-name></italic>) (<xref ref-type="bibr" rid="B10">Drechsler 1955b</xref>).</p></tp:treatment-sec><tp:treatment-sec><!--Section generated to contain objects referenced in tp:taxon-treatment.--><fig id="F1" position="float" orientation="portrait"><object-id xmlns:xlink="http://www.w3.org/1999/xlink" content-type="doi" xlink:type="simple">10.3897/mycokeys.89.79537.figure1</object-id><object-id xmlns:xlink="http://www.w3.org/1999/xlink" content-type="arpha" xlink:type="simple">9275F255-3B1D-58FE-AD08-E4E998AB46CA</object-id><label>Figure 1.</label><caption><p>The phylogenetic tree of <italic><tp:taxon-name><tp:taxon-name-part taxon-name-part-type="genus" reg="Capillidium">Capillidium</tp:taxon-name-part></tp:taxon-name></italic> constructed using Maximum Likelihood analyses on <abbrev xmlns:xlink="http://www.w3.org/1999/xlink" xlink:title="nuclear large subunit of rDNA" id="ABBRID0E6JBG" xlink:type="simple">nucLSU</abbrev>, <italic>EFL</italic> and <abbrev xmlns:xlink="http://www.w3.org/1999/xlink" xlink:title="mitochondrial small subunit of rDNA" id="ABBRID0EOKBG" xlink:type="simple">mtSSU</abbrev> sequences. <italic><tp:taxon-name><tp:taxon-name-part taxon-name-part-type="genus" reg="Conidiobolus">Conidiobolus</tp:taxon-name-part></tp:taxon-name></italic> s.l. species were used as outgroups. New taxa are indicated by bold text. Maximum Parsimony bootstrap values (≥ 50%) / Maximum Likelihood bootstrap values (≥ 50%) / Bayesian posterior probabilities (≥ 0.50) of clades are provided alongside the branches. The scale bar at the lower left indicates substitutions per site.</p></caption><graphic xmlns:xlink="http://www.w3.org/1999/xlink" xlink:href="mycokeys-89-139-g001.jpg" position="float" orientation="portrait" xlink:type="simple" id="oo_678749.jpg"><uri content-type="original_file" xlink:type="simple">https://binary.pensoft.net/fig/678749</uri></graphic></fig></tp:treatment-sec><ref-list><ref id="B8"><mixed-citation xmlns:xlink="http://www.w3.org/1999/xlink" xlink:type="simple"><person-group><name name-style="western"><surname>Drechsler</surname><given-names>C</given-names></name></person-group> (<year>1954</year>) <article-title>Two species of <italic><tp:taxon-name><tp:taxon-name-part taxon-name-part-type="genus">Conidiobolus</tp:taxon-name-part></tp:taxon-name></italic> with minutely ridged zygospores.</article-title><source>American Journal of Botany</source><volume>41</volume>(<issue>7</issue>): <fpage>567</fpage>–<lpage>575</lpage>. <ext-link xlink:href="10.1002/j.1537-2197.1954.tb14380.x" ext-link-type="doi" xlink:type="simple">https://doi.org/10.1002/j.1537-2197.1954.tb14380.x</ext-link></mixed-citation></ref><ref id="B10"><mixed-citation xmlns:xlink="http://www.w3.org/1999/xlink" xlink:type="simple"><person-group><name name-style="western"><surname>Drechsler</surname><given-names>C</given-names></name></person-group> (<year>1955b</year>) <article-title>Three new species of <italic><tp:taxon-name><tp:taxon-name-part taxon-name-part-type="genus">Conidiobolus</tp:taxon-name-part></tp:taxon-name></italic> isolated from decaying plant detritus.</article-title><source>American Journal of Botany</source><volume>42</volume>(<issue>5</issue>): <fpage>437</fpage>–<lpage>443</lpage>. <ext-link xlink:href="10.1002/j.1537-2197.1955.tb11144.x" ext-link-type="doi" xlink:type="simple">https://doi.org/10.1002/j.1537-2197.1955.tb11144.x</ext-link></mixed-citation></ref></ref-list></tp:taxon-treatment>
