# Supplementary material for: ﻿Two new species in Capillidium (Ancylistaceae, Entomophthorales) from China, with a proposal for a new combination
Source: MycoKeys. 2022 Apr 29;89:139–53. doi: 10.3897/mycokeys.89.79537 (PMC9849098; doi:10.3897/mycokeys.89.79537)
Supplement: XML Treatment for Capillidium jiangsuense [file mycokeys.89.79537-treatment2.xml]

<!DOCTYPE tp:taxon-treatment
  PUBLIC "-//TaxonX//DTD Taxonomic Treatment Publishing DTD v0 20100105//EN" "tax-treatment-NSO.dtd">
<tp:taxon-treatment xmlns:tp="http://www.plazi.org/taxpub"><tp:treatment-meta><kwd-group><label>Taxon classification</label><kwd>
                <named-content content-type="kingdom">Fungi</named-content>
              </kwd><kwd>
                <named-content content-type="order">Entomophthorales</named-content>
              </kwd><kwd>
                <named-content content-type="family">Ancylistaceae</named-content>
              </kwd></kwd-group><mixed-citation publication-type="journal"><person-group><name><surname>Nie</surname><given-names>Yong</given-names></name><name><surname>Zhao</surname><given-names>Heng</given-names></name><name><surname>Wang</surname><given-names>ZiMin</given-names></name><name><surname>Zhou</surname><given-names>ZhengYu</given-names></name><name><surname>Liu</surname><given-names>XiaoYong</given-names></name><name><surname>Huang</surname><given-names>Bo</given-names></name></person-group><article-title>﻿Two new species in <italic><tp:taxon-name><tp:taxon-name-part taxon-name-part-type="genus" reg="Capillidium">Capillidium</tp:taxon-name-part></tp:taxon-name></italic> (<tp:taxon-name><tp:taxon-name-part taxon-name-part-type="family">Ancylistaceae</tp:taxon-name-part></tp:taxon-name>, <tp:taxon-name><tp:taxon-name-part taxon-name-part-type="order">Entomophthorales</tp:taxon-name-part></tp:taxon-name>) from China, with a proposal for a new combination</article-title><source>MycoKeys</source><day>29</day><month>04</month><year>2022</year><volume>89</volume><fpage>139</fpage><lpage>153</lpage><pub-id pub-id-type="doi">10.3897/mycokeys.89.79537</pub-id></mixed-citation></tp:treatment-meta><tp:nomenclature><label>﻿</label><tp:taxon-name>
              <object-id xmlns:xlink="http://www.w3.org/1999/xlink" content-type="arpha" xlink:type="simple">FEEECB5A-1DCC-5FA1-9DFF-C083E5561569</object-id>
              <tp:taxon-name-part taxon-name-part-type="genus" reg="Capillidium">Capillidium</tp:taxon-name-part>
              <tp:taxon-name-part taxon-name-part-type="species" reg="jiangsuense">jiangsuense</tp:taxon-name-part>
              <object-id xmlns:xlink="http://www.w3.org/1999/xlink" content-type="mycobank" xlink:type="simple">842228</object-id>
            </tp:taxon-name><tp:taxon-authority>B. Huang &amp; Y. Nie</tp:taxon-authority><tp:taxon-status xmlns:xlink="http://www.w3.org/1999/xlink" xlink:type="simple">sp. nov.</tp:taxon-status><xref ref-type="fig" rid="F3">Fig. 3</xref></tp:nomenclature><tp:treatment-sec sec-type="etymology" id="SECID0EH1BG"><title>Etymology.</title><p><italic><tp:taxon-name><tp:taxon-name-part taxon-name-part-type="genus" reg="Capillidium"/><tp:taxon-name-part taxon-name-part-type="species" reg="jiangsuense">jiangsuense</tp:taxon-name-part></tp:taxon-name></italic> (Lat.), referring to the region where the fungus was isolated.</p></tp:treatment-sec><tp:treatment-sec sec-type="distribution" id="SECID0EX1BG"><title>Known distribution.</title><p>Jiangsu Province, China.</p></tp:treatment-sec><tp:treatment-sec sec-type="Typification" id="SECID0E31BG"><title>Typification.</title><p>China, Jiangsu Province, Jurong City, Tianwang Town, <named-content xmlns:xlink="http://www.w3.org/1999/xlink" content-type="dwc:verbatimCoordinates" xlink:type="simple"><named-content content-type="geo-json" specific-use="{&#34;type&#34;:&#34;Point&#34;,&#34;coordinates&#34;:[119.458611,31.126111]}" id="NCID0EF2BG" xlink:type="simple">31°6'94"N, 119°26'91"E</named-content></named-content>, from plant debris, 25 Mar 2018, <italic>Y. Nie</italic>, culture ex-holotype <italic><named-content xmlns:xlink="http://www.w3.org/1999/xlink" content-type="dwc:institutional_code" xlink:title="China General Microbiological Culture Collection Center, Beijing, China" xlink:href="http://grbio.org/institution/china-general-microbiological-culture-collection-center-chinese-academy-sciences" xlink:type="simple">CGMCC</named-content> 3.16168 (=<named-content xmlns:xlink="http://www.w3.org/1999/xlink" content-type="dwc:institutional_code" xlink:title="Anhui Agricultural University, Anhui Province, China" xlink:href="http://grbio.org/institution/anhui-agricultural-university" xlink:type="simple">RCEF</named-content> 6545)</italic>.</p></tp:treatment-sec><tp:treatment-sec sec-type="description" id="SECID0EY2BG"><title>Description.</title><p>Colonies on PDA at 21 °C after 3 d white, reaching ca. 21 mm in diameter. Mycelia haline, often unbranched, vegetative hyphae filamentous, 5–10 μm wide. Primary conidiophores unbranched, producing a single primary conidium, widening upwards near the tip, 50–240 × 6–10 μm. Primary conidia forcibly discharged, subglobose to turbinate, 21–31 × 12–29 μm. Papilla 4–10 μm wide, 2–4 μm long. Replicative conidia two kinds on 2% water agar, arising from primary conidia, one similar and smaller to the primary conidia, the other elongate and passively detached, 17–32 × 10–15 μm. Slender secondary conidiophores unbranched, 65–120 μm long, 2.5–3 μm wide at the base, tapering gradually to a width of 1 μm at the tip. Resting spore not observed.</p><fig id="F3" position="float" orientation="portrait"><object-id xmlns:xlink="http://www.w3.org/1999/xlink" content-type="doi" xlink:type="simple">10.3897/mycokeys.89.79537.figure3</object-id><object-id xmlns:xlink="http://www.w3.org/1999/xlink" content-type="arpha" xlink:type="simple">A2B6CC7B-18BB-5D57-82E6-CFA517BBC044</object-id><label>Figure 3.</label><caption><p><italic><tp:taxon-name><tp:taxon-name-part taxon-name-part-type="genus" reg="Capillidium">Capillidium</tp:taxon-name-part><tp:taxon-name-part taxon-name-part-type="species" reg="jiangsuense">jiangsuense</tp:taxon-name-part></tp:taxon-name></italic><bold>a</bold> colony on PDA after 3 d at 21 °C <bold>b</bold> Mycelia <bold>c</bold> Mycelia unbranched at the edge of the colony <bold>d, e, f</bold> primary conidiophores arising from mycelia segments <bold>g, h, i, j</bold> primary conidia <bold>k, i</bold> secondary conidia arising from primary conidia <bold>m, n</bold> primary conidia bearing a single capilliconidium <bold>o, p, q, r</bold> Capilliconidia. Scale bars: 10 mm (<bold>a</bold>); 100 μm (<bold>b, c</bold>); 20 μm (<bold>d–r</bold>).</p></caption><graphic xmlns:xlink="http://www.w3.org/1999/xlink" xlink:href="mycokeys-89-139-g003.jpg" position="float" orientation="portrait" xlink:type="simple" id="oo_678751.jpg"><uri content-type="original_file" xlink:type="simple">https://binary.pensoft.net/fig/678751</uri></graphic></fig></tp:treatment-sec><tp:treatment-sec sec-type="notes" id="SECID0EL4BG"><title>Notes.</title><p>Morphologically, the present isolate resembles <italic><tp:taxon-name><tp:taxon-name-part taxon-name-part-type="genus" reg="Capillidium">Ca.</tp:taxon-name-part><tp:taxon-name-part taxon-name-part-type="species" reg="denaeosporum">denaeosporum</tp:taxon-name-part></tp:taxon-name></italic> because of the size of its primary conidia (13–32 × 6–21 μm in <italic><tp:taxon-name><tp:taxon-name-part taxon-name-part-type="genus" reg="Capillidium">Ca.</tp:taxon-name-part><tp:taxon-name-part taxon-name-part-type="species" reg="denaeosporum">denaeosporum</tp:taxon-name-part></tp:taxon-name></italic> vs. 21–31 × 12–29 μm in <italic><tp:taxon-name><tp:taxon-name-part taxon-name-part-type="genus" reg="Capillidium">Ca.</tp:taxon-name-part><tp:taxon-name-part taxon-name-part-type="species" reg="jiangsuense">jiangsuense</tp:taxon-name-part></tp:taxon-name></italic>) (<xref ref-type="bibr" rid="B12">Drechsler 1957</xref>). However, <italic><tp:taxon-name><tp:taxon-name-part taxon-name-part-type="genus" reg="Capillidium">Ca.</tp:taxon-name-part><tp:taxon-name-part taxon-name-part-type="species" reg="denaeosporum">denaeosporum</tp:taxon-name-part></tp:taxon-name></italic> has larger capilliconidia (10–18 × 6–10 μm in <italic><tp:taxon-name><tp:taxon-name-part taxon-name-part-type="genus" reg="Capillidium">Ca.</tp:taxon-name-part><tp:taxon-name-part taxon-name-part-type="species" reg="denaeosporum">denaeosporum</tp:taxon-name-part></tp:taxon-name></italic> vs. 17–32 × 10–15 μm in <italic><tp:taxon-name><tp:taxon-name-part taxon-name-part-type="genus" reg="Capillidium">Ca.</tp:taxon-name-part><tp:taxon-name-part taxon-name-part-type="species" reg="jiangsuense">jiangsuense</tp:taxon-name-part></tp:taxon-name></italic>) and longer, more slender secondary conidiophores (35–65 μm in <italic><tp:taxon-name><tp:taxon-name-part taxon-name-part-type="genus" reg="Capillidium">Ca.</tp:taxon-name-part><tp:taxon-name-part taxon-name-part-type="species" reg="denaeosporum">denaeosporum</tp:taxon-name-part></tp:taxon-name></italic> vs. 65–120 μm in <italic><tp:taxon-name><tp:taxon-name-part taxon-name-part-type="genus" reg="Capillidium">Ca.</tp:taxon-name-part><tp:taxon-name-part taxon-name-part-type="species" reg="jiangsuense">jiangsuense</tp:taxon-name-part></tp:taxon-name></italic>) (<xref ref-type="bibr" rid="B12">Drechsler 1957</xref>). Although they grouped together with relatively little divergence on the phylogram, DNA similarity levels between the two species are only around 97.9% (<abbrev xmlns:xlink="http://www.w3.org/1999/xlink" xlink:title="nuclear large subunit of rDNA" id="ABBRID0ESAAI" xlink:type="simple">nucLSU</abbrev>) (<xref ref-type="bibr" rid="B23">Nie et al. 2012</xref>). This evidence supports the present isolate being a new species, which we have named <italic><tp:taxon-name><tp:taxon-name-part taxon-name-part-type="genus" reg="Capillidium">Capillidium</tp:taxon-name-part><tp:taxon-name-part taxon-name-part-type="species" reg="jiangsuense">jiangsuense</tp:taxon-name-part></tp:taxon-name></italic> sp. nov.</p></tp:treatment-sec><ref-list><ref id="B12"><mixed-citation xmlns:xlink="http://www.w3.org/1999/xlink" xlink:type="simple"><person-group><name name-style="western"><surname>Drechsler</surname><given-names>C</given-names></name></person-group> (<year>1957</year>) <article-title>Two medium-sized species of <italic><tp:taxon-name><tp:taxon-name-part taxon-name-part-type="genus">Conidiobolus</tp:taxon-name-part></tp:taxon-name></italic> occurring in Colorado.</article-title><source>Journal of the Washington Academy of Sciences</source><volume>47</volume>: <fpage>309</fpage>–<lpage>315</lpage>.</mixed-citation></ref><ref id="B23"><mixed-citation xmlns:xlink="http://www.w3.org/1999/xlink" xlink:type="simple"><person-group><name name-style="western"><surname>Nie</surname><given-names>Y</given-names></name><name name-style="western"><surname>Yu</surname><given-names>CZ</given-names></name><name name-style="western"><surname>Liu</surname><given-names>XY</given-names></name><name name-style="western"><surname>Huang</surname><given-names>B</given-names></name></person-group> (<year>2012</year>) <article-title>A new species of <italic><tp:taxon-name><tp:taxon-name-part taxon-name-part-type="genus">Conidiobolus</tp:taxon-name-part></tp:taxon-name></italic> (<tp:taxon-name><tp:taxon-name-part taxon-name-part-type="family">Ancylistaceae</tp:taxon-name-part></tp:taxon-name>) from Anhui, China.</article-title><source>Mycotaxon</source><volume>120</volume>(<issue>1</issue>): <fpage>427</fpage>–<lpage>435</lpage>. <ext-link xlink:href="10.5248/120.427" ext-link-type="doi" xlink:type="simple">https://doi.org/10.5248/120.427</ext-link></mixed-citation></ref></ref-list></tp:taxon-treatment>
