# Supplementary material for: ﻿Two new species in Capillidium (Ancylistaceae, Entomophthorales) from China, with a proposal for a new combination
Source: MycoKeys. 2022 Apr 29;89:139–53. doi: 10.3897/mycokeys.89.79537 (PMC9849098; doi:10.3897/mycokeys.89.79537)
Supplement: XML Treatment for Capillidium rugosum [file mycokeys.89.79537-treatment3.xml]

<!DOCTYPE tp:taxon-treatment
  PUBLIC "-//TaxonX//DTD Taxonomic Treatment Publishing DTD v0 20100105//EN" "tax-treatment-NSO.dtd">
<tp:taxon-treatment xmlns:tp="http://www.plazi.org/taxpub"><tp:treatment-meta><kwd-group><label>Taxon classification</label><kwd>
                <named-content content-type="kingdom">Fungi</named-content>
              </kwd><kwd>
                <named-content content-type="order">Entomophthorales</named-content>
              </kwd><kwd>
                <named-content content-type="family">Ancylistaceae</named-content>
              </kwd></kwd-group><mixed-citation publication-type="journal"><person-group><name><surname>Nie</surname><given-names>Yong</given-names></name><name><surname>Zhao</surname><given-names>Heng</given-names></name><name><surname>Wang</surname><given-names>ZiMin</given-names></name><name><surname>Zhou</surname><given-names>ZhengYu</given-names></name><name><surname>Liu</surname><given-names>XiaoYong</given-names></name><name><surname>Huang</surname><given-names>Bo</given-names></name></person-group><article-title>﻿Two new species in <italic><tp:taxon-name><tp:taxon-name-part taxon-name-part-type="genus" reg="Capillidium">Capillidium</tp:taxon-name-part></tp:taxon-name></italic> (<tp:taxon-name><tp:taxon-name-part taxon-name-part-type="family">Ancylistaceae</tp:taxon-name-part></tp:taxon-name>, <tp:taxon-name><tp:taxon-name-part taxon-name-part-type="order">Entomophthorales</tp:taxon-name-part></tp:taxon-name>) from China, with a proposal for a new combination</article-title><source>MycoKeys</source><day>29</day><month>04</month><year>2022</year><volume>89</volume><fpage>139</fpage><lpage>153</lpage><pub-id pub-id-type="doi">10.3897/mycokeys.89.79537</pub-id></mixed-citation></tp:treatment-meta><tp:nomenclature><label>﻿</label><tp:taxon-name>
              <object-id xmlns:xlink="http://www.w3.org/1999/xlink" content-type="arpha" xlink:type="simple">3D839536-F9ED-520C-8BB6-F183B93B704D</object-id>
              <tp:taxon-name-part taxon-name-part-type="genus" reg="Capillidium">Capillidium</tp:taxon-name-part>
              <tp:taxon-name-part taxon-name-part-type="species" reg="rugosum">rugosum</tp:taxon-name-part>
              <object-id xmlns:xlink="http://www.w3.org/1999/xlink" content-type="mycobank" xlink:type="simple">842229</object-id>
            </tp:taxon-name><tp:taxon-authority>(Drechsler) B. Huang &amp; Y. Nie</tp:taxon-authority><tp:taxon-status xmlns:xlink="http://www.w3.org/1999/xlink" xlink:type="simple">comb. nov.</tp:taxon-status></tp:nomenclature><tp:treatment-sec sec-type="Basionym" id="SECID0EOCAI"><title>Basionym.</title><p><italic><tp:taxon-name><tp:taxon-name-part taxon-name-part-type="genus" reg="Conidiobolus">Conidiobolus</tp:taxon-name-part><tp:taxon-name-part taxon-name-part-type="species" reg="rugosus">rugosus</tp:taxon-name-part></tp:taxon-name></italic> Drechsler, Am. J. Bot. 42: 437 (1955).</p></tp:treatment-sec><tp:treatment-sec sec-type="description" id="SECID0E6CAI"><title>Description.</title><p>Refer to <xref ref-type="bibr" rid="B9">Drechsler (1955a)</xref>.</p></tp:treatment-sec><tp:treatment-sec sec-type="notes" id="SECID0EJDAI"><title>Notes.</title><p>The ex-type living culture is <named-content xmlns:xlink="http://www.w3.org/1999/xlink" content-type="dwc:institutional_code" xlink:title="American Type Culture Collection" xlink:href="http://grbio.org/institution/american-type-culture-collection-0" xlink:type="simple">ATCC</named-content> 12586 (United States, New Jersey, Moorestown, 25 February 1954, Drechsler). Historically, <italic><tp:taxon-name><tp:taxon-name-part taxon-name-part-type="genus" reg="Conidiobolus">Conidiobolus</tp:taxon-name-part><tp:taxon-name-part taxon-name-part-type="species" reg="rugosus">rugosus</tp:taxon-name-part></tp:taxon-name></italic> was synonymised with <italic><tp:taxon-name><tp:taxon-name-part taxon-name-part-type="genus" reg="Conidiobolus">Co.</tp:taxon-name-part><tp:taxon-name-part taxon-name-part-type="species" reg="heterosporus">heterosporus</tp:taxon-name-part></tp:taxon-name></italic> (<xref ref-type="bibr" rid="B20">King 1976b</xref>). However, we have re-established its taxonomic status at the species level, based on the phylogeny herein and the morphological traits of the capilliconidia.</p></tp:treatment-sec><ref-list><ref id="B9"><mixed-citation xmlns:xlink="http://www.w3.org/1999/xlink" xlink:type="simple"><person-group><name name-style="western"><surname>Drechsler</surname><given-names>C</given-names></name></person-group> (<year>1955a</year>) <article-title>A small <italic><tp:taxon-name><tp:taxon-name-part taxon-name-part-type="genus">Conidiobolus</tp:taxon-name-part></tp:taxon-name></italic> with globose and with elongated secondary conidia.</article-title><source>Journal of the Washington Academy of Sciences</source><volume>45</volume>(<issue>4</issue>): <fpage>114</fpage>–<lpage>117</lpage>.</mixed-citation></ref><ref id="B20"><mixed-citation xmlns:xlink="http://www.w3.org/1999/xlink" xlink:type="simple"><person-group><name name-style="western"><surname>King</surname><given-names>DS</given-names></name></person-group> (<year>1976b</year>) <article-title>Systematics of <italic><tp:taxon-name><tp:taxon-name-part taxon-name-part-type="genus">Conidiobolus</tp:taxon-name-part></tp:taxon-name></italic> (<tp:taxon-name><tp:taxon-name-part taxon-name-part-type="order">Entomophthorales</tp:taxon-name-part></tp:taxon-name>) using numerical taxonomy II. Taxonomic considerations.</article-title><source>Canadian Journal of Botany</source><volume>54</volume>(<issue>12</issue>): <fpage>1285</fpage>–<lpage>1296</lpage>. <ext-link xlink:href="10.1139/b76-141" ext-link-type="doi" xlink:type="simple">https://doi.org/10.1139/b76-141</ext-link></mixed-citation></ref></ref-list></tp:taxon-treatment>
